# Supplementary material for: Ameliorative Effects of Bifidobacterium animalis subsp. lactis J-12 on Hyperglycemia in Pregnancy and Pregnancy Outcomes in a High-Fat-Diet/Streptozotocin-Induced Rat Model
Source: Nutrients. 2022 Dec 29;15(1):170. doi: 10.3390/nu15010170 (PMC9824282; doi:10.3390/nu15010170)
Supplement: Supplementary file 1 [file nutrients-15-00170-s001.zip]

Archive with 1 entries (1 files):
- nutrients-2059839-supplementary.pdf
